# Supplementary material for: A pH-Sensitive Glutathione Responsive Small-Molecule Probe TZ2 Sensitizes Lung Cancer Cells to Chemotherapy by Targeting Tumor Microenvironment
Source: Molecules. 2025 Jul 23;30(15):3081. doi: 10.3390/molecules30153081 (PMC12348317; doi:10.3390/molecules30153081)
Supplement: Supplementary file 1 [file molecules-30-03081-s001.zip]

Archive with 1 entries (1 files):
- molecules-3700013-supplementary.pdf
